# Supplementary material for: Chemokine mediated signalling within arteries promotes vascular smooth muscle cell recruitment
Source: Commun Biol. 2020 Dec 4;3:734. doi: 10.1038/s42003-020-01462-7 (PMC7719186; doi:10.1038/s42003-020-01462-7)
Supplement: Supplementary file 5 — Supplementary Data 1 [file 42003_2020_1462_MOESM5_ESM.xlsx]

## Sheet: Fig 2C
Raw					Percent					100			Control			Mutant
Siblings	cxcl12b Mut				Control	cxcl12b Mut				21			Column1			Column1
18	14				85.7143	66.6667				54.3636
21	18				100	85.7143				32.5455			Mean	100		Mean	69.7812
25	17				119.048	80.9524				30.3333			Standard Error	2.10563		Standard Error	2.77383
20	18				95.2381	85.7143							Median	100		Median	70.6704
21	13				100	61.9048							Mode	100		Mode	85.7143
21	32				100	58.8629							Standard Deviation	12.8081		Standard Deviation	10.743
56	42				103.01	77.2575							Sample Variance	164.047		Sample Variance	115.412
52	17				95.6522	52.2346							Kurtosis	1.4408		Kurtosis	-0.870465
32	20				58.8629	61.4525							Skewness	-0.714955		Skewness	-0.165906
64	24				117.726	73.743							Range	62.5418		Range	33.4796
46	24				84.6154	73.743							Minimum	58.8629		Minimum	52.2346
62	23				114.047	70.6704							Maximum	121.405		Maximum	85.7143
59	16				108.528	52.7473							Sum	3700		Sum	1046.72
66	21				121.405	69.2308							Count	37		Count	15
55	23				101.171	75.8242								-1.0076e+240			-1.0076e+240
57					104.849
49					90.1338
38					116.76
32					98.324
30					92.1788
28					86.0335
32					98.324
33					101.397
35					107.542
27					82.9609
32					98.324
35					107.542
36					110.615
28					92.3077
27					89.011
34					112.088
27					89.011
33					108.791
35					115.385
34					112.088
29					95.6044
26					85.7143

## Sheet: Fig 2D
Siblings	cxcl12b Mut				Control	cxcl12b Mut				100
14.814	22.221				89.8512	134.777				16.4872
16.108	22.221				97.6997	134.777
16.885	24.225				102.412	146.932
16.108	26.833				97.6997	162.75
17.449	26.162				105.833	158.68
16.108	24.179				97.6997	146.653
15.482	22.84				93.9029	138.531
18.777	23.481				113.888	142.419
15.424	23.481				93.5511	142.419
18.156	22.81				110.121	138.349
16.778	21.553				101.763	130.725
18.789	20.832				113.961	126.352
18.106	22.14				109.818	134.286
16.778	18.106				101.763	109.818
18.106	19.551				109.818	118.583
16.778	23.481				101.763	142.419
18.789	21.47				113.961	130.222
16.778	21.47				101.763	130.222
16.765	20.8				101.685	126.158
17.487	19.494				106.064	118.237
15.438	20.118				93.636	122.022
17.436	23.481				105.754	142.419
15.424	20.789				93.5511	126.091
14.769	21.47				89.5783	130.222
15.424	22.13				93.5511	134.225
16.108	23.471				97.6997	142.358
15.424	24.142				93.5511	146.428
16.765	22.14				101.685	134.286
14.769	22.84				89.5783	138.531
17.436	22.14				105.754	134.286
14.753	20.789				89.4813	126.091
13.412	21.459				81.3477	130.155
14.753	22.801				89.4813	138.295
14.753	22.81				89.4813	138.349
13.429	22.14				81.4508	134.286
14.753	21.47				89.4813	130.222
16.765	23.481				101.685	142.419
15.438	24.812				93.636	150.492
15.424	23.471				93.5511	142.358
14.753	24.151				89.4813	146.483
16.765	18.106				101.685	109.818
16.108	18.777				97.6997	113.888
18.106	19.447				109.818	117.952
17.449	23.509				105.833	142.589
18.119	22.13				109.897	134.225
17.487	22.14				106.064	134.286
18.106	21.459				109.818	130.155
14.099	19.447				85.5146	117.952
18.777	19.459				113.888	118.025
18.119	21.459				109.897	130.155
16.765					101.685
14.753					89.4813
16.094					97.6148
16.108					97.6997
17.449					105.833
16.765					101.685
16.108					97.6997
18.825					114.179
17.436					105.754
18.106					109.818

## Sheet: Fig 2G
Raw					Percents				100			Control			Mutant
Siblings	cxcr4a Muts				106.897	75.8621			29			Column1			Column1
31	22				134.483	89.6552			17.3333
39	26				82.7586	37.931			19.2857			Mean	100		Mean	67.9142
24	11				106.897	62.069			24.75			Standard Error	2.9388		Standard Error	3.4546
31	18				106.897	93.1034						Median	101.01		Median	67.4074
31	27				86.2069	63.4615						Mode	106.897		Mode	#N/A
25	11				93.1034	51.9231						Standard Deviation	14.694		Standard Deviation	15.0583
27	9				82.7586	62.2222						Sample Variance	215.913		Sample Variance	226.751
24	12				121.154	72.5926						Kurtosis	-0.188352		Kurtosis	-0.331289
21	14				103.846	67.4074						Skewness	0.217255		Skewness	0.0268223
18	13				109.615	76.7677						Range	59.4828		Range	55.1724
19	19				98.0769	68.6869						Minimum	75		Minimum	37.931
17	17				75	80.8081						Maximum	134.483		Maximum	93.1034
13	20				92.3077	52.5253						Sum	2500		Sum	1290.37
16	13				77.7778	64.6465						Count	25		Count	19
15	16				98.5185	48.4848							-1.0076e+240			-1.0076e+240
19	12				108.889	72.7273
21	18				82.963	92.9293
16	23				119.259	56.5657
23	14				98.5185
19					114.074
22					105.051
26					109.091
27					101.01
25					84.8485
21

## Sheet: Fig 2H
Widths								100
Siblings				Mut				31.4765
51	31			1	54.148				98.4863	172.027
52	32			2	53.085				101.663	168.65
53	42.012			3	47.011				133.471	149.353
54	42.012			4	61.008				133.471	193.821
55	35.014			5	64				111.239	203.327
56	33			6	57.009				104.84	181.116
57	33.061			7	53.151				105.034	168.859
58	32			8	47				101.663	149.318
59	27			9	55				85.7784	174.734
60	26			10	49				82.6014	155.672
21	25.318			41	57.035				80.4347	181.199
22	26.077			42	59.076				82.846	187.683
23	23			43	57				73.0705	181.088
24	31.064			44	54				98.6896	171.557
25	27.074			45	58.009				86.0135	184.293
26	34.059			46	60				108.205	190.619
27	34.059			47	62.201				108.205	197.611
28	38.118			48	52.038				121.1	165.324
29	37.121			49	64.498				117.933	204.909
30	36.125			50	61.008				114.768	193.821
31	24			11	38.053				76.2474	120.893
32	29			12	41.11				92.1323	130.606
33	31.064			13	38.013				98.6896	120.766
34	25.02			14	39				79.488	123.902
35	32.062			15	31				101.86	98.4863
36	30			16	37				95.3093	117.548
37	34			17	36.014				108.017	114.416
38	34			18	33				108.017	104.84
39	30.017			19	36.014				95.3633	114.416
40	30.017			20	42				95.3633	133.433
	31.4765	2.80179			49.8827	5.9234
							pValue	2.07084e-12

## Sheet: Fig 2K
raw				percent					100		Cxcr4+/-			Cxcr4 -/-
Cxcr4+/-	Cxcr4 -/-			Cxcr4+/-	Cxcr4 -/-				21.496		Column1			Column1
27.625	6.894			128.513	32.0711
27.673	6.937			128.736	32.2712						Mean	100		Mean	47.3115
27.625	8.933			128.513	41.5566						Standard Error	4.57784		Standard Error	2.2947
17.274	8.667			80.3593	40.3192						Median	95.4202		Median	44.078
15.33	10.887			71.3157	50.6467						Mode	128.513		Mode	41.5566
25.694	10.22			119.529	47.5438						Standard Deviation	23.3425		Standard Deviation	13.9581
19.836	5.834			92.2778	27.14						Sample Variance	544.871		Sample Variance	194.828
18.951	7.66			88.1607	35.6346						Kurtosis	-1.05327		Kurtosis	1.30965
17.577	6.59			81.7688	30.6569						Skewness	0.0720541		Skewness	0.986412
25.227	8.933			117.357	41.5566						Range	82.6853		Range	63.8911
18.951	8.667			88.1607	40.3192						Minimum	60.9463		Minimum	27.14
13.101	10.833			60.9463	50.3955						Maximum	143.632		Maximum	91.0311
24.591	19.568			114.398	91.0311						Sum	2600		Sum	1750.52
18.528	13.101			86.1929	60.9463						Count	26		Count	37
19.635	9.475			91.3427	44.078							-1.0076e+240			-1.0076e+240
18.168	10.405			84.5182	48.4044
17.949	13.101			83.4994	60.9463
13.101	15.33			60.9463	71.3157
22.634	12.376			105.294	57.5736
22.102	8.751			102.819	40.71
15.33	7.267			71.3157	33.8064
28.052	11.49			130.499	53.4519
25.227	12.692			117.357	59.0436
26.652	5.859			123.986	27.2563
30.875	9.884			143.632	45.9807
21.187	6.7			98.5627	31.1686
	8.125				37.7978
	11.83				55.0336
	8.751				40.71
	8.125				37.7978
	15.33				71.3157
	9.475				44.078
	9.192				42.7615
	10.901				50.7119
	13				60.4765
	9.884				45.9807
	14.625				68.036

## Sheet: Fig 2L
Raw				Percent					100
Cxcr4+/-	Cxcr4-/-			Cxcr4+/-	Cxcr4-/-				4000.99
6221.31	2490.11			155.494	62.2374
8048.62	1330.88			201.166	33.2637
897.812	15727.7			22.4398	393.094
823.875	16992.4			20.5918	424.706
4721.44	12904.7			118.007	322.539
3292.86	4982.86			82.3012	124.541

## Sheet: Fig 3E
Artery														Artery
	red	green						red	green						Control	cxcl12b
Control	5800	2536	43.7241		898		cxcl12b	3762	1427	37.932					43.7241	37.932
	6499	3485	53.6236		1638			3903	2221	56.9049					53.6236	56.9049
	5889	2244	38.1049					4325	2155	49.8266					38.1049	49.8266
								4177	1796	42.9974						42.9974
			45.1509	7.85711				4351	2184	50.1954						50.1954
										47.5712	7.29601
	100
														Vein
															Control	cxcl12b
Vein															0	24.2388
	red	green													3.6826	23.7225
Control	4285	0	0					red	green						0	20.093
	4562	168	3.6826				cxcl12b	3317	804	24.2388						53.3198
	4620	0	0					2681	636	23.7225						34.9104
								3011	605	20.093						39.5928
			1.22753	2.12615				1476	787	53.3198
								2177	760	34.9104
								2210	875	39.5928
														2-way ANOVA from R
										32.6462	12.5593
														Df Sum Sq Mean Sq F value Pr(>F)
														VARIABLE 1 1024.1 1024.1 11.738 0.00451 **
														TYPE 1 2687.6 2687.6 30.807 9.38e-05 ***
														VARIABLE:TYPE 1 813.8 813.8 9.328 0.00923 **
														Residuals 13 1134.1 87.2
														---
														Signif. codes: 0 ë***í 0.001 ë**í 0.01 ë*í 0.05 ë.í 0.1 ë í 1

## Sheet: Fig 3I
Raw					Percent					100
Control	CXCL12	PDGFBB			Control	CXCL12	PDGFBB			7.16667
11	7	39			153.488	97.6744	544.186
8	14	65			111.628	195.349	906.977			Control to CXCL12
4	11	72			55.814	153.488	1004.65			Anova: Single Factor
8	15	78			111.628	209.302	1088.37
8	8	43			111.628	111.628	600			SUMMARY
4	6	44			55.814	83.7209	613.953			Groups	Count	Sum	Average	Variance
										Column 1	6	600	100	1434.29
										Column 2	6	851.163	141.86	2758.25
					Control	PDGFBB
					153.488	544.186
					111.628	906.977				ANOVA
					55.814	1004.65				Source of Variation	SS	df	MS	F	P-value	F crit
					111.628	1088.37				Between Groups	5256.9	1	5256.9	2.50774	0.144371	4.9646
					111.628	600				Within Groups	20962.7	10	2096.27
					55.814	613.953
										Total	26219.6	11
										Control to PDGFBB
										Anova: Single Factor
										SUMMARY
					d					Groups	Count	Sum	Average	Variance
										Column 1	6	600	100	1434.29
										Column 2	6	4758.14	793.023	55249.3
										ANOVA
										Source of Variation	SS	df	MS	F	P-value	F crit
										Between Groups	1.44084e+06	1	1.44084e+06	50.8381	3.17925e-05	4.9646
										Within Groups	283418	10	28341.8
										Total	1.72426e+06	11
										2-way ANOVA
										Anova: Two-Factor With Replication
										SUMMARY	97.6744	544.186	Total
										111.628
										Count	5	5	10
										Sum	753.488	4213.95	4967.44
										Average	150.698	842.791	496.744
										Variance	2862.09	50485.7	156764
										Total
										Count	5	5
										Sum	753.488	4213.95
										Average	150.698	842.791
										Variance	2862.09	50485.7
										ANOVA
										Source of Variation	SS	df	MS	F	P-value	F crit
										Sample	0	0	65535	65535	#NUM!	#NUM!
										Columns	1.19748e+06	1	1.19748e+06	44.8934	0.000152666	5.31766
										Interaction	-5.82077e-11	0	65535	65535	#NUM!	#NUM!
										Within	213391	8	26673.9
										Total	1.41087e+06	9

## Sheet: Fig 4I
Raw							Percents								100		bb++/ba+-			bb--/ba--
bb++/ba+-	bb+-/ba+-	bb--/ba+-	bb+-/ba--	bb--/ba--			bb++/ba+-	bb+-/ba+-	bb--/ba+-	bb+-/ba--	bb--/ba--		bb++/ba+-	bb--/ba--	52		Column1			Column1
56	62	37	51	7			107.692	119.231	71.1538	98.0769	13.4615		107.692	13.4615	59
48	58	52	35	44			92.3077	111.538	100	67.3077	84.6154		92.3077	84.6154	35		Mean	100		Mean	46.699
59	56	26	57	42			100	107.692	50	109.615	80.7692		100	80.7692			Standard Error	2.5949		Standard Error	7.57408
36	41	61	41	26			102.857	78.8462	117.308	69.4915	50		102.857	50			Median	100		Median	45.7627
34	45	42	49	41			97.1429	86.5385	71.1864	83.0508	69.4915		97.1429	69.4915			Mode	#N/A		Mode	45.7627
	51	33	54	27				86.4407	94.2857	91.5254	45.7627			45.7627			Standard Deviation	5.80236		Standard Deviation	25.1204
	58	16	36	27				98.3051	45.7143	61.0169	45.7627			45.7627			Sample Variance	33.6674		Sample Variance	631.033
	40	26	59	29				67.7966	74.2857	100	49.1525			49.1525			Kurtosis	-0.130724		Kurtosis	-0.765148
	51	30	23	26				86.4407	85.7143	38.9831	44.0678			44.0678			Skewness	-7.40149e-16		Skewness	-0.00940428
	16	19	42	13				45.7143	54.2857	71.1864	22.0339			22.0339			Range	15.3846		Range	76.044
	15		29	3				42.8571		49.1525	8.57143			8.57143			Minimum	92.3077		Minimum	8.57143
	25		22					71.4286		37.2881							Maximum	107.692		Maximum	84.6154
	24		32					68.5714		54.2373							Sum	500		Sum	513.689
	29		26					82.8571		44.0678							Count	5		Count	11
			36							61.0169								-1.0076e+240			-1.0076e+240
			51							86.4407
			66							111.864
			28							80
			30							85.7143
			26							74.2857							Anova: Single Factor
			18							51.4286
																	SUMMARY
																	Groups	Count	Sum	Average	Variance
																	Column 1	5	500	100	33.6674
																	Column 2	11	513.689	46.699	631.033
																	ANOVA
																	Source of Variation	SS	df	MS	F	P-value	F crit
																	Between Groups	9765.93	1	9765.93	21.2138	0.000407902	4.60011
																	Within Groups	6445	14	460.357
																	Total	16210.9	15

## Sheet: Fig 4J
bb++/ba+-	bb+-/ba+-	bb--/ba+-	bb+-/ba--	bb--/ba--		bb++/ba+-	bb+-/ba+-	bb--/ba+-	bb+-/ba--	bb--/ba--		bb++/ba+-	bb--/ba--		100
19.189	17.24	19.189	16.262	14.961		128.791	115.71	128.791	109.146	100.414		128.791	100.414
19.839	16.262	20.49	18.213	15.615		133.154	109.146	137.523	122.241	104.804		133.154	104.804
20.164	17.888	19.842	18.875	16.925		135.335	120.059	133.174	126.684	113.596		135.335	113.596
20.815	17.24	20.492	16.925	16.915		139.705	115.71	137.537	113.596	113.529		139.705	113.529
17.888	17.891	19.191	18.225	15.936		120.059	120.079	128.805	122.321	106.958		120.059	106.958
18.863	16.912	19.85	15.625	14.639		126.603	113.509	133.228	104.871	98.2529		126.603	98.2529
20.492	17.888	19.189	18.259	17.563		137.537	120.059	128.791	122.549	117.878		137.537	117.878
21.143	16.59	18.225	16.925	16.262		141.906	111.348	122.321	113.596	109.146		141.906	109.146
21.15	16.59	19.525	18.225	15.289		141.953	111.348	131.046	122.321	102.616		141.953	102.616
20.815	17.24	19.191	18.225	14.961		139.705	115.71	128.805	122.321	100.414		139.705	100.414
16.925	18.317	16.232	18.541	16.587		113.596	122.939	116.27	124.442	111.327		113.596	111.327
14.019	17.935	14.789	17.891	17.9		94.0917	120.375	105.934	120.079	120.14		94.0917	120.14		t-test	1.80264e-07
13.335	17.962	14.794	19.189	17.888		89.5008	120.556	105.97	128.791	120.059		89.5008	120.059
13.335	16.962	15.511	16.265	17.563		89.5008	113.844	111.106	109.166	117.878		89.5008	117.878		1-way ANOVA
13.985	16.962	13.346	18.863	19.189		93.8635	113.844	95.5976	126.603	128.791		93.8635	128.791		Anova: Single Factor
14.314	17.994	16.232	17.24	21.791		96.0716	120.771	116.27	115.71	146.255		96.0716	146.255
14.961	17.24	15.515	15.94	21.793		100.414	115.71	111.134	106.985	146.269		100.414	146.269		SUMMARY
14.31	17.575	15.511	16.915	19.191		96.0448	117.959	111.106	113.529	128.805		96.0448	128.805		Groups	Count	Sum	Average	Variance
14.635	17.914	16.236	18.216	18.213		98.2261	120.234	116.299	122.261	122.241		98.2261	122.241		Column 1	70	7303.37	104.334	226.627
13.009	17.25	16.232	18.55	18.541		87.3128	115.777	116.27	124.502	124.442		87.3128	124.442		Column 2	100	11896.4	118.964	346.335
14.635	15.286	17.348	14.961	13.985		98.2261	102.595	124.264	100.414	93.8635		98.2261	93.8635
14.639	13.66	16.332	15.615	13.985		98.2529	91.6822	116.986	104.804	93.8635		98.2529	93.8635
15.95	15.611	15.548	16.925	13.66		107.052	104.777	111.371	113.596	91.6822		107.052	91.6822		ANOVA
17.563	14.961	15.167	16.915	14.635		117.878	100.414	108.641	113.529	98.2261		117.878	98.2261		Source of Variation	SS	df	MS	F	P-value	F crit
17.24	15.611	17.015	15.936	16.262		115.71	104.777	121.879	106.958	109.146		115.71	109.146		Between Groups	8813.98	1	8813.98	29.6598	1.80264e-07	3.89741
13.335	13.985	17.708	14.639	16.912		89.5008	93.8635	126.843	98.2529	113.509		89.5008	113.509		Within Groups	49924.4	168	297.169
13.664	14.635	15.888	17.563	15.936		91.709	98.2261	113.806	117.878	106.958		91.709	106.958
14.314	13.335	16.248	16.262	17.563		96.0716	89.5008	116.385	109.146	117.878		96.0716	117.878		Total	58738.4	169
13.664	13.989	17.374	15.289	15.936		91.709	93.8903	124.45	102.616	106.958		91.709	106.958
13.989	14.639	16.628	14.961	15.936		93.8903	98.2529	119.107	100.414	106.958		93.8903	106.958
14.428	13.009	13.351	16.275	16.587		103.348	87.3128	95.6334	109.233	111.327		103.348	111.327
12.986	11.713	11.543	15.615	17.265		93.0189	78.6144	82.6827	104.804	115.878		93.0189	115.878
13.006	12.051	11.925	14	16.94		93.1622	80.883	85.419	93.9641	113.697		93.1622	113.697
15.154	13.338	11.909	15.95	17.935		108.548	89.521	85.3044	107.052	120.375		108.548	120.375
12.991	13.009	11.543	16.275	17.265		93.0547	87.3128	82.6827	109.233	115.878		93.0547	115.878
12.625	14.635	14.068	12.034	18.541		90.4331	98.2261	100.769	80.7689	124.442		90.4331	124.442
11.904	14.961	14.789	12.701	17.314		85.2685	100.414	105.934	85.2456	116.207		85.2685	116.207
13.006	16.59	12.63	13.989	18.889		93.1622	111.348	90.4689	93.8903	126.778		93.1622	126.778
15.515	16.915	14.807	15.989	20.167		111.134	113.529	106.063	107.314	135.355		111.134	135.355
15.871	13.985	14.428	16.6	21.15		113.684	93.8635	103.348	111.415	141.953		113.684	141.953
17.237	15.511	14.072	15.615	17.176		110.614	111.106	100.798	104.804	115.281		110.614	115.281
15.3	15.15	12.63	14.964	18.239		98.1839	108.52	90.4689	100.434	122.415		98.1839	122.415
17.265	17.318	14.072	15.3	17.766		110.794	124.049	100.798	102.689	119.241		110.794	119.241
18.538	15.871	14.072	17.9	15.857		118.963	113.684	100.798	120.14	106.428		118.963	106.428
17.566	15.875	14.433	18.875	16.459		112.725	113.713	103.384	126.684	110.468		112.725	110.468
16.265	16.232	14.109	19.517	17.027		104.377	116.27	101.063	130.993	114.281		104.377	114.281
14.635	16.953	13.346	17.24	18.584		93.9164	121.435	95.5976	115.71	124.731		93.9164	124.731
16.912	18.41	12.625	16.275	18.409		108.529	131.871	90.4331	109.233	123.556		108.529	123.556
15.611	17.679	11.543	15.289	17.411		100.18	126.635	82.6827	102.616	116.858		100.18	116.858
16.912	15.511	12.625	15.94	16.333		108.529	111.106	90.4331	106.985	109.623		108.529	109.623
15.3	13.707	13.351	16.915	15.15		98.1839	98.1835	85.6767	113.529	108.52		98.1839	108.52
14.961	14.794	11.543	14.314	16.236		96.0085	105.97	74.0743	96.0716	116.299		96.0085	116.299
14.314	14.433	11.925	14.961	16.248		91.8565	103.384	76.5257	100.414	116.385		91.8565	116.385
14.635	14.068	11.909	14.961	10.1		93.9164	100.769	76.423	100.414	72.3465		93.9164	72.3465
14.31	13.712	11.543	15.615	15.875		91.8308	98.2193	74.0743	104.804	113.713		91.8308	113.713
13.989	14.447	14.068	17.891	15.511		89.7709	103.484	90.2779	120.079	111.106		89.7709	111.106
13.985	14.068	14.789	19.517	15.154		89.7452	100.769	94.9047	130.993	108.548		89.7452	108.548
14.975	12.986	12.63	16.59	16.957		96.0983	93.0189	81.0499	111.348	121.463		96.0983	121.463
13.989	12.264	14.807	14.961	12.991		89.7709	87.8472	95.0202	100.414	93.0547		89.7709	93.0547
14.961	12.625	14.428	14.31	15.15		96.0085	90.4331	92.5881	96.0448	108.52		96.0085	108.52
14.859	12.63	17.891	17.563	16.314		106.435	90.4689	114.811	117.878	104.691		106.435	104.691
15.888	12.986	19.189	15.611	16.343		113.806	93.0189	123.141	104.777	104.877		113.806	104.877
15.548	14.789	18.55	15.615	16.638		111.371	105.934	119.04	104.804	106.77		111.371	106.77
12.285	13.346	20.175	16.265	18.584		87.9977	95.5976	129.468	109.166	119.258		87.9977	119.258
13.424	13.712	20.167	15.936	17.24		96.1563	98.2193	129.417	106.958	110.633		96.1563	110.633
13.726	14.428	20.815	17.891	13.695		98.3196	103.348	133.575	120.079	87.8842		98.3196	87.8842
13.366	13.707	19.85	17.24	13.985		95.7409	98.1835	127.382	115.71	89.7452		95.7409	89.7452
14.807	14.086	19.842	15.94	13.664		106.063	100.898	127.331	106.985	87.6853		106.063	87.6853
13.39	14.433	20.164	17.237	12.034		95.9128	103.384	129.397	115.69	77.2252		95.9128	77.2252
14.433	14.428	20.49	17.237	15.289		103.384	103.348	131.489	115.69	98.1133		103.384	98.1133
	12.991	20.492	14.964	25.051			93.0547	131.502	100.434	160.759			160.759
	14.794	20.817	17.9	23.742			105.97	133.588	120.14	152.358			152.358
	15.888	18.225	17.575	24.395			113.806	116.954	117.959	156.549			156.549
	14.794	20.167	16.912	24.392			105.97	129.417	113.509	156.53			156.53
	13.712	20.817	14.964	23.101			98.2193	133.588	100.434	148.245			148.245
	14.807	20.815	15.94	24.726			106.063	133.575	106.985	158.673			158.673
	14.086	21.465	16.265	25.051			100.898	137.746	109.166	160.759			160.759
	12.285	20.817	16.615	25.045			87.9977	133.588	111.515	160.72			160.72
	13.366	19.191	14.325	23.426			95.7409	123.153	96.1455	150.33			150.33
	12.63	20.167	16.291	23.742			90.4689	129.417	109.341	152.358			152.358
	11.188		18.213	15.286			80.1398		122.241	98.0941			98.0941
	12.625		17.237	16.262			90.4331		115.69	104.357			104.357
	12.625		17.575	18.541			90.4331		117.959	118.982			118.982
	12.27		19.257	20.167			87.8902		129.248	129.417			129.417
	11.548		18.239	19.842			82.7185		122.415	127.331			127.331
	10.827		15.611	19.557			77.554		104.777	125.502			125.502
	11.904		16.275	17.891			85.2685		109.233	114.811			114.811
	11.182		15.615	18.55			80.0968		104.804	119.04			119.04
	10.461		15.3	18.538			74.9323		102.689	118.963			118.963
	12.27		19.2	18.863			87.8902		128.865	121.049			121.049
	14.975		11.713	21.527			96.0983		78.6144	138.144			138.144
	16.6		13.338	20.513			106.526		89.521	131.637			131.637
	16.262		14	20.838			104.357		93.9641	133.723			133.723
	14.639		12.701	21.262			93.9421		85.2456	136.444			136.444
	14.31		14.961	20.554			91.8308		100.414	131.9			131.9
	13.335		15.289	20.838			85.574		102.616	133.723			133.723
	13.675		13.664	22.526			87.7559		91.709	144.555			144.555
	15.286		17.888	21.812			98.0941		120.059	139.973			139.973
	15.936		14.314	19.882			102.265		96.0716	127.588			127.588
	16.265		13.335	20.175			104.377		89.5008	129.468			129.468
	13.664		19.514				87.6853		130.973
	11.726		18.216				75.2487		122.261
	13.009		15.611				83.482		104.777
	12.034		18.216				77.2252		122.261
	11.708		22.118				75.1332		148.45
	11.708		20.815				75.1332		139.705
	11.726		21.8				75.2487		146.316
	11.388		22.125				73.0796		148.497
	11.402		22.443				73.1695		150.631
	12.363		19.525				79.3365		131.046
	17.888		18.538				114.792		124.422
	19.191		17.566				123.153		117.898
	19.191		18.213				123.153		122.241
	17.888		18.866				114.792		126.623
	18.889		19.189				121.215		128.791
	19.517		18.213				125.245		122.241
	20.492		17.24				131.502		115.71
	19.514		18.863				125.226		126.603
	18.538		19.842				118.963		133.174
	17.265		19.514				110.794		130.973
	12.991		23.128				93.0547		155.229
	14.794		18.317				105.97		122.939
	15.888		17.59				113.806		118.059
	14.794		18.584				105.97		124.731
	13.712		21.527				98.2193		144.483
	14.807		23.762				106.063		159.484
	14.086		17.575				100.898		117.959
	12.285		19.557				87.9977		131.261
	13.366		18.609				95.7409		124.898
	12.63		20.49				90.4689		137.523
			13.338						89.521
			14.964						100.434
			15.936						106.958
			15.286						102.595
			12.688						85.1584
			14.314						96.0716
			12.684						85.1315
			14.31						96.0448
			14.961						100.414
			15.611						104.777
			14.668						98.4476
			14.639						98.2529
			14						93.9641
			13.675						91.7828
			15.017						100.79
			13.989						93.8903
			14						93.9641
			14.635						98.2261
			15.611						104.777
			14.639						98.2529
			13.074						87.7491
			14.765						99.0986
			15.049						101.005
			14.693						98.6154
			13.722						92.0983
			14.369						96.4408
			14.045						94.2662
			13.722						92.0983
			14.693						98.6154
			15.049						101.005
			14.789						105.934
			14.433						103.384
			13.707						98.1835
			18.039						129.214
			18.036						129.192
			15.515						111.134
			16.953						121.435
			15.515						111.134
			14.068						100.769
			15.511						111.106
			14.807						106.063
			14.068						100.769
			14.428						103.348
			12.991						93.0547
			14.794						105.97
			12.986						93.0189
			12.991						93.0547
			13.346						95.5976
			13.712						98.2193
			13.707						98.1835
			12.285						87.9977
			13.75						98.4915
			14.5						103.864
			14.142						101.299
			15.167						108.641
			14.807						106.063
			15.189						108.799
			13.366						95.7409
			13.726						98.3196
			14.807						106.063
			15.937						114.157
			15.937						114.157
			16.296						116.729
			16.969						121.549
			18.068						129.421
			18.05						129.292
			19.148						137.157
			19.148						137.157
			17.329						124.128
			16.248						116.385
			17.914						114.959
			19.233						123.423
			19.538						125.38
			18.541						118.982
			19.288						123.776
			19						121.928
			19.2						123.211
			19.557						125.502
			20.906						134.159
			18.584						119.258
			13.664						87.6853
			15.289						98.1133
			15.625						100.27
			15.95						102.355
			15.95						102.355
			15.95						102.355
			16.615						106.623
			17.914						114.959
			16.265						104.377
			17.891						114.811
			20.513						131.637
			18.538						118.963
			20.817						133.588
			19.85						127.382
			19.525						125.297
			20.855						133.832
			17.24						110.633
			17.566						112.725
			18.259						117.173
			19.85						127.382
			18.863						121.049
			18.541						118.982
			19.514						125.226
			19.517						125.245
			20.49						131.489
			20.817						133.588
			20.206						129.667
			19.906						127.742
			18.239						117.044
			20.5						131.554
			12.625						90.4331
			13.346						95.5976
			12.991						93.0547
			12.991						93.0547
			13.346						95.5976
			12.63						90.4689
			12.646						90.5835
			13.066						93.592
			14.541						104.157
			14.109						101.063

[truncated: 15 more sheets: Fig 5A, Fig 5B, Fig 5C, Fig 5D, Fig 5E, Fig. 5G-pdgf vein, Fig 5G, Fig 5I, Fig 6D,E, Fig 6F, Fig 6G, Fig 6H, Fig 6I and J , Fig 6K, Flow qPCR]
